# Supplementary material for: Maternal mortality and morbidity burden in the Eastern Mediterranean Region: findings from the Global Burden of Disease 2015 study
Source: Int J Public Health. 2017 Aug 3;63(Suppl 1):47–61. doi: 10.1007/s00038-017-1004-3 (PMC5973988; doi:10.1007/s00038-017-1004-3)
Supplement: Supplementary file 2 — Supplementary material 2 (XLSX 30 kb) [file 38_2017_1004_MOESM2_ESM.xlsx]

## Sheet: kreporter (60)
Maternal mortality and morbidity burden in the Eastern Mediterranean Region: findings from the Global Burden of Disease 2015 study
Prefix	First Name:	Middle Name 1	Middle Name 2	Last Name:	Highest degree	Department	Institution/Organization	Institution/Organization City	Institution/Organization State	Institution/Organization Country	Department 2	Institution/Organization 2	Institution/Organization 2 City	Institution/Organization 2 State	Institution/Organization 2 Country	Department 3	Institution/Organization 3	Institution/Organization 3 City	Institution/Organization 3 State	Institution/Organization 3 Country	Department 4	Institution/Organization 4	Institution/Organization 4 City	Institution/Organization 4 State	Institution/Organization 4 Country
Dr.	Ibrahim			Khalil	PhD	Institute for Health Metrics and Evaluation	University of Washington
Mr.	Michael			Collison	BS	Institute for Health Metrics and Evaluation	University of Washington	Seattle	Washington	United_States
Dr.	Charbel			El Bcheraoui	PhD	Institute for Health Metrics and Evaluation	University of Washington
Dr.	Raghid			Charara	MD		American University of Beirut	Beirut		Lebanon
Dr.	Maziar			Moradi-Lakeh	MD	Department of Community Medicine, Preventive Medicine and Public Health Research Center, Gastrointestinal and Liver Disease Research Center (GILDRC)	Iran University of Medical Sciences	Tehran		Iran
Dr.	Ashkan			Afshin	MD	Institute for Health Metrics and Evaluation	University of Washington	Seattle	WA	United_States
Ms.	Adrienne			Chew	ND	Institute for Health Metrics and Evaluation	University of Washington
Ms.	Farah			Daoud	BA/BS	Institute for Health Metrics and Evaluation	University of Washington
Mr.	Kristopher	J.		Krohn	BA	Institute for Health Metrics and Evaluation	University of Washington	Seattle	Washington	United_States
Dr.	Danny			Colombara	PhD	Institute for Health Metrics and Evaluation	University of Washington
Ms.	Rebecca			Ehrenkranz	MPH	Institute for Health Metrics and Evaluation	University of Washington	Seattle	Washington	United_States
Mr.	Michael			Kutz	BS	Institute for Health Metrics and Evaluation	University of Washington
Dr.	Haidong			Wang	PhD	Institute for Health Metrics and Evaluation	University of Washington	Seattle	Washington	United_States
Mr.	Amanuel	Alemu		Abajobir	MPH	School of Public Health	University of Queensland	Brisbane	QLD	Australia
Prof.	Foad			Abd-Allah	MD	Department of Neurology	Cairo University	Cairo		Egypt
Mr.	Haftom	Niguse		Abraha	MS		Mekelle University	Mekelle	Tigray	Ethiopia
Dr.	Laith	J.		Abu-Raddad	PhD	Infectious Disease Epidemiology Group	Weill Cornell Medical College in Qatar	Doha		Qatar
Dr.	Aliasghar			Ahmad Kiadaliri	PhD	Department of Clinical Sciences Lund, Orthopedics, Clinical Epidemiology Unit	Lund University	Lund		Sweden
Dr.	Alireza			Ahmadi	PhD		Kermanshah University of Medical Sciences	Kermanshah		Iran			Stockholm		Sweden
Mrs.	Kedir	Yimam		Ahmed	MPH		Debre Markos University	Debre Markos	Amhara	Ethiopia
Mr.	Muktar	Beshir		Ahmed	MPH	College of Health Sciences, Department of Epidemiology, ICT and e-Learning Coordinator	Jimma University	Jimma	Oromiya	Ethiopia
Dr.	Faris	Hasan		Al Lami	PhD		Baghdad College of Medicine	Baghdad	Baghdad	Iraq
Dr.	Khurshid			Alam	PhD	Murdoch Childrens Research Institute	The University of Melbourne	Parkville	Victoria	Australia		The University of Melbourne	Melbourne	VIC	Australia		The University of Sydney	Sydney	NSW	Australia
Ms.	Deena			Alasfoor	MSc		Ministry of Health	Al Khuwair	Muscat	Oman
Dr.	Reza			Alizadeh-Navaei	PhD	Gastrointestinal Cancer Research Center	Mazandaran University of Medical Sciences	Sari	Mazandaran	Iran
Dr.	Juma	M		Alkaabi	FRCP		College of Medicine and Health Sciences UAEU	ALAIN UAE	Abu Zaby	united_arab_emirates
Prof.	Fatma			Al-Maskari	PhD	College of Medicine & Health Sciences	United Arab Emirates University	Al-Ain City		united_arab_emirates
Dr.	Rajaa			Al-Raddadi	PhD		Joint Program of Family and Community Medicine	Jeddah	Makkah	Saudi_Arabia
Dr.	Khalid	A.		Altirkawi	MD		King Saud University	Riyadh		Saudi_Arabia
Dr.	Nahla			Anber	PhD		Mansoura University	Mansoura		Egypt
Dr.	Hossein			Ansari	PhD	Health Promotion Research Center, Department of Epidemiology and Biostatistics	Zahedan University of Medical Sciences	Zahedan		Iran
Mr.	Hamid			Asayesh	PhD	Department of Medical Emergency, School of Paramedic	Qom University of Medical Sciences	Qom		Iran
Dr.	Rana	Jawad		Asghar	MD		South Asian Public Health Forum	Islamabad		Pakistan
Mr.	Tesfay Mehari			Atey	MS		Mekelle University	Mekelle	Tigray	Ethiopia
Mr.	Tadesse			Awoke Ayele	MS		University of Gondar	Gondar		Ethiopia
Prof.	Till			Bärnighausen	MD	Department of Global Health and Population, Harvard T H Chan School of Public Health	Harvard University	Boston	MA	United_States		Africa Health Research Institute	Mtubatuba	KwaZulu-Natal	South_Africa	Institute of Public Health	Heidelberg University	Heidelberg		Germany
Mr.	Umar			Bacha	PhD	School of Health Sciences	University of Management and Technology	Lahore	Punjab	Pakistan
Dr.	Aleksandra			Barac	PhD	Faculty of Medicine	University of Belgrade	Belgrade	Belgrade	Serbia
Dr.	Suzanne	L.		Barker-Collo	PhD	School of Psychology	University of Auckland	Auckland		new_zealand
Prof.	Bernhard	T		Baune	PhD	School of Medicine	University of Adelaide	Adelaide	South Australia	Australia
Prof.	Shahrzad			Bazargan-Hejazi	PhD	College of Medicine	Charles R. Drew University of Medicine and Science	Los Angeles	CA	United_States	David Geffen School of Medicine	University of California at Los Angeles	Los Angeles	CA	United_States
Dr.	Neeraj			Bedi	MD		College of Public Health and Tropical Medicine	Jazan		Saudi_Arabia
Dr.	Isabela	M		Bensenor	PhD		University of São Paulo	São Paulo	São Paulo	Brazil
Dr.	Adugnaw			Berhane	PhD	College of Health Sciences	Debre Berhan University	Debre Berhan		Ethiopia
Mr.	Addisu	Shunu		Beyene	MPH	College of Health and Medical Science	Haramaya University	Harar	Oromia	Ethiopia
Dr.	Zulfiqar	A.		Bhutta	PhD	Centre of Excellence in Women and Child Health	Aga Khan University	Karachi		Pakistan	Centre for Global Child Health	The Hospital for Sick Children	Toronto	ON	Canada
Mr.	Dube	Jara		Boneya	MPH	Department of Public Health	Debre Markos University	Debre Markos	Amhara	Ethiopia
Dr.	Rohan			Borschmann	PhD		University of Melbourne	Melbourne	VIC	Australia		Murdoch Childrens Research Institute	Melbourne	VIC	Australia
Prof.	Nicholas	J.	K.	Breitborde	PhD		Ohio State University	Columbus	OH	United_States
Dr.	Zahid	A		Butt	PhD		Al Shifa Trust Eye Hospital	Rawalpindi	Punjab	Pakistan
Dr.	Ferrán			CatalÃ¡-LÃ³pez	PhD	Department of Medicine	University of Valencia/INCLIVA Health Research Institute and CIBERSAM	Valencia		Spain	Clinical Epidemiology Program	Ottawa Hospital Research Institute	Ottawa		Canada
Mrs.	Liliana	G		Ciobanu	MS	School of Medicine	University of Adelaide	Adelaide	SA	Australia
Dr.	Hadi			Danawi	PhD		Walden University	Minneapolis	Minnesota	United_States
Dr.	Amare			Deribew	PhD	Nuffield Department of Medicine	University of Oxford	Oxford		United_Kingdom		KEMRI-Wellcome Trust Research Programme	Kilifi		Kenya
Dr.	Samath	D.		Dharmaratne	MD	Department of Community Medicine, Faculty of Medicine	University of Peradeniya	Peradeniya		Sri_Lanka
Prof.	Kerrie	E		Doyle	PhD		RMIT University	Bundoora	VIC	Australia		Australian National University	Canberra	ACT	Australia
Mr.	Aman	Yesuf		Endries	MPH		Arba Minch University	Arba Minch	SNNPR	Ethiopia
Dr.	Emerito Jose	Aquino		Faraon	MD	College of Public Health	University of the Philippines Manila	Manila	Metro Manila	Philippines		Department of Health	Manila		Philippines
Prof.	André			Faro	PhD		Federal University of Sergipe	Aracaju	Sergipe	Brazil
Dr.	Maryam	S		Farvid	PhD	Department of Nutrition, Harvard T.H. Chan School of Public Health	Harvard University	Boston	MA	United_States		Harvard/MGH Center on Genomics, Vulnerable Populations, and Health Disparities, Mongan Institute for Health Policy, Massachusetts General Hospital	Boston	MA	United_States
Mr.	Wubalem			Fekadu	MS		Bahir Dar University	Bahir Dar		Ethiopia
Dr.	Seyed-Mohammad			Fereshtehnejad	PhD	Department of Neurobiology, Care Sciences and Society (NVS)	Karolinska Institutet	Stockholm		Sweden
Dr.	Florian			Fischer	PhD	School of Public Health	Bielefeld University	Bielefeld	North Rhine-Westphalia	Germany
Mr.	Tsegaye	Tewelde		Gebrehiwot	MPH		Jimma University	Jimma	Oromia	Ethiopia
Dr.	Ababi	Zergaw		Giref	PhD		Addis Ababa University	Addis Ababa		Ethiopia
Mr.	Melkamu Dedefo			Gishu	MS		Haramaya University	Dire Dawa		Ethiopia		Kersa Health and Demographic Surveillance System	Harar		Ethiopia
Dr.	Alessandra	Carvalho		Goulart	PhD		Center for Clinical and Epidemiological Research Center- Hospital Universitario-University of São Paulo	São Paulo	São Paulo	Brazil		Center of Check of Hospital Sirio Libanes	São Paulo	São Paulo	Brazil
Mr.	Tesfa	Dejenie		Habtewold	MS		University of Groningen	Groningen		Netherlands		Debre Berhan University	Debre Berhan		Ethiopia
Prof.	Randah	Ribhi		Hamadeh	DPhil		Arabian Gulf University	Manama		Bahrain
Mr.	Mitiku	Teshome		Hambisa	MPH	College of Health and Medical Sciences	Haramaya University	Harar	Harari	Ethiopia
Dr.	Samer			Hamidi	DrPH		Hamdan Bin Mohammed Smart University	Dubai		united_arab_emirates
Dr.	Josep Maria			Haro	MD		Parc Sanitari Sant Joan de DÃ©u - CIBERSAM	Sant Boi de Llobregat (Barcelona)		Spain
Dr.	Mohammad Sadegh			Hassanvand	PhD	Center for Air Pollution Research, Institute for Environmental Research	Tehran University of Medical Sciences	Tehran		Iran
Dr.	Nobuyuki			Horita	MD	Department of Pulmonology	Yokohama City University Graduate School of Medicine	Yokohama	Kanagawa	Japan
Prof.	Mohamed			Hsairi	MD	Department of Epidemiology	Salah Azaiz Institute	Tunis	Tunis	Tunisia
Dr.	Hsiang			Huang	MD		Cambridge Health Alliance	Cambridge	MA	United_States
Dr.	Abdullatif			Husseini	PhD	Institute of Community and Public Health	Birzeit University	Birzeit		Palestine
Prof.	Mihajlo	B		Jakovljevic	PhD	Faculty of Medical Sciences	University of Kragujevac	Kragujevac	Central Serbia - Sumadija	Serbia	The Center for Health Trends and Forecasts	Institute for Health Metrics and Evaluation (IHME) The University of Washington	Seattle	Washington	United_States
Dr.	Spencer	Lewis		James	MD		Denver Health/University of Colorado	Denver	CO	United_States
Prof.	Jost	B		Jonas	MD	Department of Ophthalmology, Medical Faculty Mannheim	Ruprecht-Karls-University Heidelberg	Mannheim	Germany	Germany
Dr.	Amir			Kasaeian	PhD	Hematology-Oncology and Stem Cell Transplantation Research Center	Tehran University of Medical Sciences	Tehran	Tehran	Iran	Endocrinology and Metabolism Population Sciences Institute	Tehran University of Medical Sciences	Tehran	Tehran	Iran
Prof.	Yousef	Saleh		Khader	ScD	Department of Community Medicine, Public Health and Family Medicine	Jordan University of Science and Technology	Irbid	Irbid	Jordan
Dr.	Ejaz	Ahmad		Khan	MD		Health Services Academy	Islamabad	Punjab	Pakistan
Dr.	Abdullah	Tawfih	Abdullah	Khoja	MD		Mohammed Ibn Saudi University	Riyadh	Saudi Arabia	Saudi_Arabia			Baltimore	md	United_States
Dr.	Ardeshir			Khosravi	PhD		Iranian Ministry of Health and Medical Education	Tehran		Iran	Non-Communicable Diseases Research Center	Tehran University of Medical Sciences	Tehran		Iran
Dr.	Jagdish			Khubchandani	PhD	Department of Nutrition and Health Science	Ball State University	Muncie	Indiana	United_States
Prof.	Daniel			Kim	DrPH	Department of Health Sciences	Northeastern University	Boston	Massachusetts	United_States
Dr.	Yun Jin			Kim	PhD	Faculty of Chinese Medicine	Southern University College	Skudai	Johor	Malaysia
Dr.	Yoshihiro			Kokubo	PhD	Department of Preventive Cardiology	National Cerebral and Cardiovascular Center	Suita	Osaka	Japan
Dr.	Ai			Koyanagi	MD	Research and Development Unit	Parc Sanitari Sant Joan de Deu (CIBERSAM)	Barcelona		Spain
Prof.	Barthelemy			Kuate Defo	PhD	Department of Social and Preventive Medicine, School of Public Health	University of Montreal	Montreal	Quebec	Canada	Department of Demography and Public Health Research Institute	University of Montreal	Montreal		Canada
	Heidi	J.		Larson	PhD	Department of Infectious Disease Epidemiology	London School of Hygiene & Tropical Medicine	London		United_Kingdom	Institute for Health Metrics and Evaluation	University of Washington	Seattle	WA	United_States
Dr.	Asma		Abdul	Latif	PhD	Department of Zoology	Lahore College for Women University	Lahore	Punjab	Pakistan
Dr.	Paul	H		Lee	PhD		Hong Kong Polytechnic University	Hong Kong		China
Mr.	Cheru	Tesema		Leshargie	MPH		Debre Markos University	Debre Markos	Amhara	Ethiopia
Dr.	Ricky			Leung	PhD		State University of New York, Albany	Rensselaer	NY	United_States
Dr.	Loon-Tzian			Lo	MD		UnionHealth Associates, LLC	St. Louis	MO	United_States		Alton Mental Health Center	Alton	IL	United_States
Prof.	Raimundas			Lunevicius	PhD		Aintree University Hospital National Health Service Foundation Trust	Liverpool		United_Kingdom	School of Medicine	University of Liverpool	Liverpool		United_Kingdom
Dr.	Hassan			Magdy Abd El Razek	MBBCH		Mansoura Faculty of Medicine	Mansoura		Egypt
Dr.	Mohammed			Magdy Abd El Razek	MBBCh	Aswan University Hospital	Aswan Faculty of Medicine	Aswan		Egypt
Prof.	Reza			Majdzadeh	PhD	Knowledge Utilization Research Center and Community Based Participatory Research Center	Tehran University of Medical Sciences	Tehran		Iran
Prof.	Azeem			Majeed	MD	Department of Primary Care & Public Health	Imperial College London	London	England	United_Kingdom
Prof.	Reza			Malekzadeh	MD	Digestive Diseases Research Institute	Tehran University of Medical Sciences	Tehran		Iran	Digestive Diseases Research Institute	Tehran University of Medical Sciences	Tehran		Iran
Dr.	Jose			Martinez-Raga	PhD		Hospital Universitario Doctor Peset	Valencia	Valencia	Spain		CEU Cardinal Herrera University	Moncada	Valencia	Spain
Dr.	Habibolah			Masoudi Farid	MD		State Welfare Organisation	Tehran	TEHRAN	Iran
Mr.	Mohsen			Mazidi	PhD	Key State Laboratory of Molecular Developmental Biology, Institute of Genetics and Developmental Biology	Chinese Academy of Sciences	Beijing		China
Prof.	John	J		McGrath	PhD	Queensland Centre for Mental Health Research	The Park Centre for Mental Health	Wacol	Queensland	Australia	Queensland Brain Institute	University of Queensland	St Lucia	QLD	Australia	National Centre for Register-Based Research, Aarhus School of Business and Social Sciences	Aarhus University	Aarhus		Denmark
Prof.	Ziad	A.		Memish	MD		Saudi Ministry of Health	Riyadh		Saudi_Arabia	College of Medicine	Alfaisal University	Riyadh		Saudi_Arabia
Dr.	Walter			Mendoza	MD		United Nations Population Fund	Lima		Peru
Mr.	Melkamu	Merid		Mengesha	MPH	College of Health and Medical Sciences	Haramaya University	Harar	Kebele 18	Ethiopia
Mr.	Mubarek	Abera		Mengistie	PhD Fellow		Jimma University	Jimma	Oromia	Ethiopia
	George	A.		Mensah	MD	Center for Translation Research and Implementation Science, National Heart, Lung, and Blood Institute	National Institutes of Health	Bethesda	MD	United_States
Mr.	Haftay	Berhane		Mezgebe	MS		Mekelle University	Mekelle	Tigray	Ethiopia
Dr.	Ted	R		Miller	PhD		Pacific Institute for Research & Evaluation	Calverton	MD	United_States	Centre for Population Health	Curtin University	Perth	WA	Australia
Prof.	Philip	B.		Mitchell	MD		University of New South Wales	Kensington	New South Wales	Australia
Dr.	Alireza			Mohammadi	PhD	Neuroscience Research Center	Baqiyatallah University of Medical Science	Tehran		Iran
Dr.	Shafiu			Mohammed	PhD	Health Systems and Policy Research Unit	Ahmadu Bello University	Zaria	Kaduna	Nigeria	Institute of Public Health	Heidelberg University	Heidelberg	Baden Wuettemberg	Germany
Prof.	Carla	Makhlouf		Obermeyer	DSc	Center for Research on Population and Health, Faculty of Health Sciences	American University of Beirut	Beirut		Lebanon
Dr.	Felix	Akpojene		Ogbo	MPH	Centre for Health Research	Western Sydney University	Sydney	New South Wales	Australia
Dr.	Elizabeth			Palomares Castillo	PhD		Ministry of Health	Mexico City	Mexico city	Mexico		Universidad Nacional Autónoma de México (UNAM)	Mexico City	Mexico city	Mexico
Dr.	Christina			Papachristou	PhD		Charité University Medicine Berlin	Berlin		Germany
Prof.	Scott	B.		Patten	PhD	Department of Community Health Sciences	University of Calgary	Calgary	Alberta	Canada
Prof.	George	C.		Patton	MD	Murdoch Childrens Research Institute, Department of Paediatrics	University of Melbourne	Melbourne	Victoria	Australia
Prof.	David	M		Pereira	PhD	REQUIMTE/LAQV, Laboratório de Farmacognosia, Departamento de Química, Faculdade de Farmácia	Universidade do Porto	Porto		Portugal
Dr.	Aslam			Pervaiz	MHA		Postgraduate Medical Institute	Lahore	Punjab	Pakistan
Prof.	Michael	Robert		Phillips	MD		Shanghai Jiao Tong University School of Medicine	Shanghai		China		Emory University	Atlanta	Georgia	United_States
Dr.	Farshad			Pourmalek	PhD		University of British Columbia	Vancouver	British Columbia	Canada
Dr.	Mostafa			Qorbani	PhD	Non-Communicable Diseases Research Center	Alborz University of Medical Sciences	Karaj		Iran
Dr.	Amir			Radfar	MD		A T Still University	Kirksville	MO	United_States
Dr.	Anwar			Rafay	MS		Contech International Health Consultants	Lahore	Punjab	Pakistan		Contech School of Public Health	Lahore	Punjab	Pakistan
Prof.	Vafa			Rahimi-Movaghar	MD	Sina Trauma and Surgery Research Center	Tehran University of Medical Sciences	Tehran	Tehran	Iran
Mr.	Rajesh Kumar			Rai	MPH		Society for Health and Demographic Surveillance	Suri	West Bengal	India
Dr.	David	Laith		Rawaf	MD, MBBS	WHO Collaborating Centre	Imperial College London	London		United_Kingdom		North Hampshire Hospitals	Basingstroke		United_Kingdom		University College London Hospitals	London		United_Kingdom
Prof.	Salman			Rawaf	MD		Imperial College London	London		United_Kingdom
Prof.	Amany	H		Refaat	PhD		Walden University	Minneapolis	MN	United_States		Suez Canal University	Ismailia	Ismailia	Egypt
Dr.	Satar			Rezaei	PhD	School of Public Health	Kermanshah University of Medical Sciences	Kermanshah		Iran
Dr.	Mohammad Sadegh			Rezai	MD		Mazandaran University of Medical Sciences	Sari	Mazandaran	Iran
Dr.	Gholamreza			Roshandel	PhD	Golestan Research Center of Gastroenterology and Hepatology	Golestan University of Medical Sciences	Gorgan		Iran	Digestive Diseases Research Institute	Tehran University of Medical Sciences	Tehran		Iran
Dr.	Mahdi			Safdarian	MD		Sina Trauma & Surgery Research Center	Tehran		Iran
Dr.	Mahdi			Safiabadi	MD	Student Research Committee	Baqiyatallah University of Medical Sciences	Tehran		Iran
Dr.	Saeid			Safiri	PhD	Managerial Epidemiology Research Center, Department of Public Health, School of Nursing and Midwifery	Maragheh University of Medical Sciences	Maragheh		Iran
Dr.	Rajesh			Sagar	MD		All India Institute of Medical Sciences	New Delhi	Delhi	India
Dr.	Mohammad Ali			Sahraian	MD	MS Research Center, Neuroscience Institute	Tehran University of Medical Sciences	Tehran		Iran
Prof.	Payman			Salamati	MD	Sina Trauma and Surgery Research Center	Tehran University of Medical Sciences	Tehran	Tehran	Iran
Dr.	Abdallah	M.		Samy	PhD		Ain Shams University	Cairo		Egypt			Lawrence	Kansas	United_States
Prof.	Benn			Sartorius	PhD	Public Health Medicine, School of Nursing and Public Health	University of KwaZulu-Natal	Durban		South_Africa	UKZN Gastrointestinal Cancer Research Centre	South African Medical Research Council (SAMRC)	Durban		South_Africa
Dr.	Mete	I		Saylan	PhD		Bayer Turkey	Istanbul		Turkey
Prof.	Soraya			Seedat	PhD		Stellenbosch University	Cape Town	Western Cape	South_Africa
Dr.	Sadaf	G		Sepanlou	PhD	Digestive Diseases Research Institute	Tehran University of Medical Sciences	Tehran	Tehran	Iran
Dr.	Masood	Ali		Shaikh	MD		Independent Consultant	Karachi		Pakistan
Mr.	Morteza			Shamsizadeh	MPH	Department of Medical Surgical Nursing, School of Nursing and Midwifery	Hamadan University of Medical Sciences	Hamadan		Iran
Dr.	Diego	Augusto	Santos	Silva	PhD		Federal University of Santa Catarina	Florianopolis	SC - SANTA CATARINA	Brazil
Dr.	Jasvinder	A.		Singh	MD		University of Alabama at Birmingham and Birmingham Veterans Affairs Medical Center	Birmingham	Alabama	United_States
Dr.	Badr	H	A	Sobaih	MD		king Saud university	Riyadh	middle province	Saudi_Arabia			Riyadh		Saudi_Arabia
Dr.	Chandrashekhar	T		Sreeramareddy	MD	Department of Community Medicine	International Medical University	Kuala Lumpur		Malaysia
Prof.	Dan	J		Stein	PhD	Department of Psychiatry	University of Cape Town	Cape Town	Western Province	South_Africa		South African Medical Research Council Unit on Anxiety & Stress Disorders	Cape Town	Western Cape	South_Africa
Dr.	Muawiyyah			Sufiyan	MD		Ahmadu Bello University	Zaria		Nigeria
Dr.	Rizwan			Suliankatchi Abdulkader	MD		Ministry of Health, Kingdom of Saudi Arabia	Riyadh		Saudi_Arabia
Prof.	Bryan	L		Sykes	PhD	Departments of Criminology, Law & Society, Sociology, and Public Health	University of California, Irvine	Irvine	CA	United_States
Prof.	Rafael			Tabarés-Seisdedos	PhD	Department of Medicine	University of Valencia, INCLIVA Health Research Institute and CIBERSAM	Valencia	Valencia	Spain
Dr.	Karen	M.		Tabb	PhD	School of Social Work	University of Illinois at Urbana-Champaign	Champaign	Illinois	United_States
Dr.	Arash			Tehrani-Banihashemi	PhD	Preventive Medicine and Public Health Research Center	Iran University of Medical Sciences	Tehran	Tehran	Iran
Dr.	Mohamad-Hani			Temsah	MD		King Saud University	Riyadh		Saudi_Arabia		King Faisal Specialist Hospital and Research Center	Riyadh		Saudi_Arabia
Dr.	Abdullah	Sulieman		Terkawi	MD	Department of Anesthesiology	University of Virginia	Charlottesville	VA	United_States	Department of Anesthesiology	King Fahad Medical City	Riyadh		Saudi_Arabia	Outcomes Research Consortium	Cleveland Clinic	Cleveland	OH	United_States
Dr.	Roman			Topor-Madry	PhD	Institute of Public Health, Faculty of Health Sciences	Jagiellonian University Medical College	Kraków		Poland	Faculty of Health Sciences	Wroclaw Medical University	Wroclaw		Poland
Dr.	Kingsley	Nnanna		Ukwaja	MD	Department of Internal Medicine	Federal Teaching Hospital	Abakaliki	Ebonyi State	Nigeria
Dr.	Olalekan	A		Uthman	PhD	Warwick Medical School	University of Warwick	Coventry		United_Kingdom
Prof.	Stein Emil			Vollset	DrPH	Center for Disease Burden	Norwegian Institute of Public Health	Bergen	NA	Norway	Department of Global Public Health and Primary Care	University of Bergen	Bergen		Norway	Institute for Health Metrics and Evaluation	University of Washington	Seattle	WA	United_States
Mr.	Tolassa			Wakayo	MS		Jimma University	Jimma	Oromia	Ethiopia
Dr.	Yuan-Pang			Wang	PhD		University of São Paulo Medical School	São Paulo	São Paulo	Brazil
Dr.	Andrea			Werdecker	PhD	Competence Center Mortality-Follow-Up of the German National Cohort	Federal Institute for Population Research	Wiesbaden	Hessen	Germany
Dr.	Ronny			Westerman	PhD		Federal Institute for Population Research	Wiesbaden	Hessen	Germany		German National Cohort Consortium	Heidelberg	Baden-Wurttemberg	Germany
Mr.	Abdulhalik			Workicho	MPH		Jimma University	Jimma	Oromia	Ethiopia		Ghent University	Ghent		Belgium
Mr.	Mohsen			Yaghoubi	MSc	School of Public Health	University of Saskatchewan	Saskatoon	Saskatchewan	Canada			Tehran	Tehran	Iran
Mr.	Hassen	Hamid		Yimam	MPH		Mizan Tepi University	Mizan Teferi		Ethiopia
Mr.	Naohiro			Yonemoto	MPH	Department of Biostatistics, School of Public Health	Kyoto University	Kyoto		Japan
Prof.	Mustafa	Z		Younis	DrPH		Jackson State University	Jackson	MS	United_States
Prof.	Chuanhua			Yu	PhD	Department of Epidemiology and Biostatistics, School of Public Health	Wuhan University	Wuhan	Hubei	China	Global Health Institute	Wuhan University	Wuhan	Hubei	China
Prof.	Maysaa	El Sayed		Zaki	PhD	Faculty of Medicine	Mansoura University	Mansoura		Egypt
Dr.	Aisha	O		Jumaan	PhD		Independent Consultant	Seattle	Washington	United_States
Prof.	Theo			Vos	PhD	Institute for Health Metrics and Evaluation	University of Washington	Seattle	Washington	United_States
Prof.	Simon	I.		Hay	DSc	Oxford Big Data Institute, Li Ka Shing Centre for Health Information and Discovery	University of Oxford	Oxford		United_Kingdom	Institute for Health Metrics and Evaluation	University of Washington	Seattle	Washington	United_States
Prof.	Mohsen			Naghavi	PhD	Institute for Health Metrics and Evaluation	University of Washington	Seattle	Washington	United_States
Dr.	Nicholas	J		Kassebaum	MD	Institute for Health Metrics and Evaluation	University of Washington	Seattle	Washington	United_States	Department of Anesthesiology & Pain Medicine	Seattle Children’s Hospital	Seattle	Washington	United_States
Prof.	Christopher	J	L	Murray	DPhil	Institute for Health Metrics and Evaluation	University of Washington	Seattle	Washington	United_States
Prof.	Ali	H.		Mokdad	PhD	Institute for Health Metrics and Evaluation	University of Washington	Seattle	Washington	United_States
